# Supplementary material for: Generating viable mice with heritable embryonically lethal mutations using the CRISPR-Cas9 system in two-cell embryos
Source: Nat Commun. 2019 Jun 28;10:2883. doi: 10.1038/s41467-019-10748-2 (PMC6599060; doi:10.1038/s41467-019-10748-2)
Supplement: Supplementary file 6 — Source Data [file 41467_2019_10748_MOESM6_ESM.xlsx]

## Sheet: Figure 4a
	wt	sgRNA two-cell embryo
Figure 4a up	18.3668	13.7394
	21.234	14.9565
	24.4056	9.61252
		9.44263
Figure 4a low	wt	sgRNA two-cell embryo
	64	65
	47	76
	73	61
	48	63
	63	88
	67	85
	58	93
	56	70
	70	71
	64	85
	52	70
	47	72
	65	70
	54	86
	53	83
	88	70
	87	64
	60	73
	69	73
	54	82
	48	73
	60	68
	67	76
	57	100
	51	82
	62	91
	51	71
	46	75
	61	77
	54	96
	46	89
	54	68
	71	66
	56	83
	58	68
	64	80
	50	78
	53	96
	56	83
	73	71
	70	69
	61	65
	49	71
	49	82
	60	64

## Sheet: Figure 4b
	wt	sgRNA two-cell embryo
Figure 4b	0.952445	0.494997
	0.9825	0.651322
	1.06863	0.573159

## Sheet: Figure 5a
	wt	sgRNA two-cell embryo
ISH	26.6481	15.9219
	27.697	17.8076
	29.1211	17.4812
	29.1269
	wt	sgRNA two-cell embryo
IHC	18.5476	5.92063
	25.166	9.29788
	25.0898	12.6199
	12.7522	8.41596
	19.4281	5.2672
		5.39525

## Sheet: Figure 5b
	wt	sgRNA two-cell embryo
	1.12506	0.325545
	1.01131	0.238802
	0.82939	0.542984
	1.26717	0.265674
	1.22291	0.586198
	0.890713	0.0321289
	0.767747	0.284882

## Sheet: Figure 5c
	wt	sgRNA two-cell embryo
TMEM16A	11.2074	9.90441
	18.3824	11.2074
	14.6469	7.00804
	18.3824	9.90441
		11.4284
	wt	sgRNA two-cell embryo
AQP5	26.6481	15.9219
	27.697	17.8076
	29.1211	17.4812
	29.1269

## Sheet: Figure 5d
	wt	sgRNA two-cell embryo
	416.667	301.282
	523.077	306.41
	1810.26	198.718
	1079.49	334.615
	1214.1	326.923
	2032.05	288.462
	401.282	658.974

## Sheet: Figure 5e
		wt							sgRNA two-cell embryo
	saliva	16.0334	68.6706	57.3912	59.5844	60.5243	43.6052	75.8769	37.6522	12.5869	5.38062	7.57383	26.3728	12.5869	13.8402
	serum	59.586	57.955	66.11	68.5565	42.4605	71.8185	59.586	21.5293	60.6733	51.9747	78.0707	48.169	78.3425	61.7607

## Sheet: Figure 6a
	wt	sgRNA two-cell embryo
CD25 CD127 Treg cells	7.05	11.5
	9.25	11.9
	8.62	9.36
	9.17	12.8
		12.5
	wt	sgRNA two-cell embryo
Foxp3 Treg cells	9	17
	10	19.4
	15.3	23.5
	13.4	25.8
	12.8

## Sheet: Figure 6c
	wt	sgRNA two-cell embryo
	7.04	4.73
	9.87	6.56
	8.49	2.84

## Sheet: Figure 6d
	wt	sgRNA two-cell embryo
	18.9	14.6
	16.6	6.18
	13.5	10.6
	14.7	9.3
	14.7	11.5
